# Supplementary material for: Amino Acid at Position 166 of NS2A in Japanese Encephalitis Virus (JEV) Is Associated with In Vitro Growth Characteristics of JEV
Source: Viruses. 2020 Jun 30;12(7):709. doi: 10.3390/v12070709 (PMC7412020; doi:10.3390/v12070709)
Supplement: Supplementary file 1 [file viruses-12-00709-s001.zip]

Archive with 4 entries (4 files):
- Figure S1_200601pdf.pdf
- Figure S2_200622.pdf
- Figure S3_200601pdf.pdf
- Table S1_200601pdf.pdf
